# Supplementary material for: Conscious Brain-to-Brain Communication in Humans Using Non-Invasive Technologies
Source: PLoS One. 2014 Aug 19;9(8):e105225. doi: 10.1371/journal.pone.0105225 (PMC4138179; doi:10.1371/journal.pone.0105225)
Supplement: Data S1 — Contains data from experiments involving BCI and B2B transmissions as well as in d-prime paired tests. (ZIP) [file pone.0105225.s002.zip]

Archive with 32 entries (23 files):
- S2- Supplementary Data/
- S2- Supplementary Data/.DS_Store
- __MACOSX/
- __MACOSX/S2- Supplementary Data/
- __MACOSX/S2- Supplementary Data/._.DS_Store
- S2- Supplementary Data/B2B sup material/
- S2- Supplementary Data/B2B sup material/B2B Experiment 1.xlsx
- __MACOSX/S2- Supplementary Data/B2B sup material/
- __MACOSX/S2- Supplementary Data/B2B sup material/._B2B Experiment 1.xlsx
- S2- Supplementary Data/B2B sup material/B2B Experiment 2.xlsx
- __MACOSX/S2- Supplementary Data/B2B sup material/._B2B Experiment 2.xlsx
- S2- Supplementary Data/BCI sup material/
- S2- Supplementary Data/BCI sup material/.DS_Store
- __MACOSX/S2- Supplementary Data/BCI sup material/
- __MACOSX/S2- Supplementary Data/BCI sup material/._.DS_Store
- S2- Supplementary Data/BCI sup material/Hyperinteraction-BCI info.ods
- __MACOSX/S2- Supplementary Data/BCI sup material/._Hyperinteraction-BCI info.ods
- S2- Supplementary Data/BCI sup material/S001R48.dat
- __MACOSX/S2- Supplementary Data/BCI sup material/._S001R48.dat
- __MACOSX/S2- Supplementary Data/._BCI sup material
- S2- Supplementary Data/dprime Paired tests/
- S2- Supplementary Data/dprime Paired tests/.DS_Store
- __MACOSX/S2- Supplementary Data/dprime Paired tests/
- __MACOSX/S2- Supplementary Data/dprime Paired tests/._.DS_Store
- S2- Supplementary Data/dprime Paired tests/Subject 2 - pairs at 0 percent amplitude - 2014-03-25.xlsx
- __MACOSX/S2- Supplementary Data/dprime Paired tests/._Subject 2 - pairs at 0 percent amplitude - 2014-03-25.xlsx
- S2- Supplementary Data/dprime Paired tests/Subject 2 - pairs with foam at 57 percent amplitude - 2014-03-31.xlsx
- __MACOSX/S2- Supplementary Data/dprime Paired tests/._Subject 2 - pairs with foam at 57 percent amplitude - 2014-03-31.xlsx
- S2- Supplementary Data/dprime Paired tests/Subject 3 - pairs at 0 percent amplitude - 2014-03-10.xlsx
- __MACOSX/S2- Supplementary Data/dprime Paired tests/._Subject 3 - pairs at 0 percent amplitude - 2014-03-10.xlsx
- S2- Supplementary Data/dprime Paired tests/Subject 3 - pairs with foam and 70 percent amplitude - 2014-03-21.xlsx
- __MACOSX/S2- Supplementary Data/dprime Paired tests/._Subject 3 - pairs with foam and 70 percent amplitude - 2014-03-21.xlsx
