# Supplementary material for: Conscious Brain-to-Brain Communication in Humans Using Non-Invasive Technologies
Source: PLoS One. 2014 Aug 19;9(8):e105225. doi: 10.1371/journal.pone.0105225 (PMC4138179; doi:10.1371/journal.pone.0105225)
Supplement: Data S1 — Contains data from experiments involving BCI and B2B transmissions as well as in d-prime paired tests. (ZIP) [file pone.0105225.s002.zip › S2- Supplementary Data/B2B sup material/B2B Experiment 1.xlsx]

## Sheet: results
Bit #	Navigation locaction: 1="hands" (BCI) = Active site (CBI)	BCI Emitter sent	CBISubject Response (1=phosphene)	Cypher	Decoded message	target	B2B Error	B2B transmission result			CODE:
1	0	0	0	0	0	0	0	0
2	1	1	1	1	0	0	0	0.1
3	0	0	0	1	1	1	0	1	h
4	1	1	1	0	1	1	0	1
5	0	0	0	1	1	1	0	1
6	0	0	0	0	0	0	0	0
7	0	0	0	1	1	1	0	1
8	0	0	0	1	1	1	0	1	o
9	1	1	1	1	0	0	0	0
10	0	0	0	1	1	1	0	1
11	1	1	1	1	0	0	0	0
12	1	1	1	0	1	1	0	1
13	1	1	1	1	0	0	0	0	l
14	1	1	1	0	1	1	0	1
15	1	1	1	1	0	0	0	0
16	1	0	0	1	1	0	1	0.3
17	1	1	1	1	0	0	0	0
18	0	0	0	0	0	0	0	0	a
19	1	1	1	1	0	0	0	0
20	0	0	0	0	0	0	0	0
21	1	1	1	1	0	0	0
22	0	0	0	0	0	0	0
23	0	1	1	1	0	1	1
24	0	0	0	1	1	1	0
25	0	0	0	1	1	1	0
26	0	0	0	0	0	0	0	BCI performance		0.942857
27	1	1	1	0	1	1	0	CBI performance		0.95
28	0	0	0	1	1	1	0	B2B performance		0.892857
29	1	1	1	1	0	0	0
30	0	0	0	1	1	1	0
31	1	1	1	1	0	0	0
32	1	1	1	0	1	1	0
33	1	1	0	1	1	0	1
34	1	1	0	0	0	1	1
35	1	0	0	1	1	0	1
36	1	0	0	1	1	0	1
37	0	0	0	0	0	0	0
38	1	1	1	1	0	0	0
39	0	0	0	0	0	0	0
40	1	1	1	1	0	0	0
41	0	0	0	0	0	0	0
42	0	0	0	0	0	0	0
43	1	1	1	0	1	1	0
44	1	1	1	0	1	1	0
45	0	0	0	1	1	1	0
46	0	0	0	0	0	0	0
47	1	1	1	0	1	1	0
48	1	1	0	0	0	1	1
49	0	0	0	0	0	0	0
50	1	0	0	0	0	1	1
51	1	1	1	1	0	0	0
52	0	0	0	1	1	1	0
53	0	0	0	0	0	0	0
54	1	1	1	0	1	1	0
55	0	0	0	0	0	0	0
56	0	0	0	0	0	0	0
57	0	0	0	0	0	0	0
58	1	1	1	1	0	0	0
59	0	0	0	0	0	0	0
60	0	0	1	0	1	0	1
61	1	1	1	1	0	0	0
62	1	1	1	1	0	0	0
63	1	1	1	0	1	1	0
64	0	0	0	1	1	1	0
65	1	1	1	0	1	1	0
66	0	0	0	0	0	0	0
67	0	0	0	1	1	1	0
68	0	0	0	1	1	1	0
69	1	1	1	1	0	0	0
70	1	1	1	0	1	1	0
71	0	0	0	0	0	0	0
72	0	0	0	1	1	1	0
73	0	0	0	0	0	0	0
74	1	1	1	0	1	1	0
75	1	1	1	1	0	0	0
76	0	0	0	0	0	0	0
77	1	1	1	1	0	0	0
78	0	0	0	0	0	0	0
79	0	0	0	0	0	0	0
80	0	0	0	0	0	0	0
81	0	0	0	0	0	0	0
82	1	1	1	1	0	0	0
83	0	1	1	1	0	1	1
84	1	1	1	0	1	1	0
85	1	1	1	0	1	1	0
86	0	0	0	0	0	0	0
87	1	1	1	0	1	1	0
88	0	0	0	1	1	1	0
89	0	0	0	0	0	0	0
90	0	0	0	1	1	1	0
91	1	1	1	1	0	0	0
92	0	0	0	1	1	1	0
93	0	0	0	0	0	0	0
94	1	1	1	0	1	1	0
95	1	0	0	1	1	0	1
96	0	0	0	0	0	0	0
97	0	0	0	0	0	0	0
98	1	1	1	1	0	0	0
99	1	1	1	1	0	0	0
100	0	0	0	0	0	0	0
101	0	0	0	0	0	0	0
102	0	0	0	0	0	0	0
103	0	0	0	1	1	1	0
104	0	0	0	1	1	1	0
105	1	1	1	0	1	1	0
106	1	1	1	1	0	0	0
107	0	0	0	1	1	1	0
108	1	1	1	0	1	1	0
109	1	1	1	1	0	0	0
110	1	1	1	0	1	1	0
111	1	1	1	1	0	0	0
112	0	0	0	1	1	1	0
113	0	0	0	0	0	0	0
114	1	1	1	0	1	1	0
115	1	1	1	1	0	0	0
116	1	1	1	1	0	0	0
117	1	1	1	1	0	0	0
118	1	1	0	1	1	0	1
119	1	0	0	1	1	0	1
120	1	1	1	1	0	0	0
121	0	0	0	0	0	0	0
122	0	0	1	0	1	0	1
123	1	1	0	0	0	1	1
124	0	0	0	1	1	1	0
125	0	0	0	1	1	1	0
126	0	0	0	0	0	0	0
127	0	0	0	1	1	1	0
128	1	1	1	0	1	1	0
129	1	1	1	1	0	0	0
130	1	1	1	0	1	1	0
131	1	1	1	1	0	0	0
132	0	0	0	1	1	1	0
133	1	1	1	1	0	0	0
134	1	1	1	0	1	1	0
135	0	0	0	0	0	0	0
136	1	1	1	1	0	0	0
137	0	0	0	0	0	0	0
138	0	0	0	0	0	0	0
139	0	0	0	0	0	0	0
140	1	1	1	1	0	0	0
Sum (should be 70)	70	66	63	70	59		15
