# Supplementary material for: Conscious Brain-to-Brain Communication in Humans Using Non-Invasive Technologies
Source: PLoS One. 2014 Aug 19;9(8):e105225. doi: 10.1371/journal.pone.0105225 (PMC4138179; doi:10.1371/journal.pone.0105225)
Supplement: Data S1 — Contains data from experiments involving BCI and B2B transmissions as well as in d-prime paired tests. (ZIP) [file pone.0105225.s002.zip › S2- Supplementary Data/B2B sup material/B2B Experiment 2.xlsx]

## Sheet: results
Bit #	Navigation locaction: 1="hands" (BCI) = Active site (CBI)	BCI Emitter sent	CBI Subject Response (1=phosphene)	Cypher	Decoded message	target	B2B Error	B2B transmission result			CODE:
1	1	1	1	1	0	0	0	0
2	1	1	1	1	0	0	0	0
3	0	0	0	0	0	0	0	0	C
4	0	0	0	1	1	1	0	1
5	1	1	1	1	0	0	0	0
6	0	0	0	0	0	0	0	0
7	1	1	1	0	1	1	0	1
8	1	1	1	1	0	0	0	0	i
9	1	1	1	1	0	0	0	0
10	1	1	1	1	0	0	0	0
11	0	0	0	0	0	0	0	0
12	1	1	1	1	0	0	0	0
13	1	1	1	1	0	0	0	0	A
14	0	0	0	0	0	0	0	0
15	1	1	1	1	0	0	0	0
16	0	0	0	0	0	0	0	0
17	1	1	1	0	1	1	0	1
18	0	0	0	1	1	1	0	1	O
19	1	1	1	1	0	0	0	0
20	0	0	0	1	1	1	0	1
21	1	1	1	1	0	0	0
22	0	0	0	0	0	0	0
23	1	1	1	1	0	0	0
24	0	0	0	1	1	1	0
25	1	1	1	1	0	0	0
26	1	1	1	1	0	0	0	BCI performance		0.978571
27	0	0	0	1	1	1	0	CBI performance		0.985714
28	0	0	0	0	0	0	0	B2B performance		0.964286
29	1	1	1	1	0	0	0
30	0	0	0	0	0	0	0
31	1	1	1	1	0	0	0
32	0	0	0	0	0	0	0
33	0	0	0	0	0	0	0
34	0	0	0	0	0	0	0
35	0	1	1	0	1	0	1
36	1	1	1	1	0	0	0
37	0	0	0	1	1	1	0
38	1	1	1	0	1	1	0
39	1	1	1	1	0	0	0
40	1	1	1	0	1	1	0
41	0	0	0	0	0	0	0
42	0	0	0	0	0	0	0
43	1	1	1	1	0	0	0
44	0	0	0	1	1	1	0
45	0	0	0	0	0	0	0
46	0	0	0	0	0	0	0
47	1	1	1	0	1	1	0
48	1	1	1	1	0	0	0
49	1	1	1	1	0	0	0
50	1	1	1	1	0	0	0
51	0	0	0	0	0	0	0
52	1	1	1	1	0	0	0
53	1	1	1	1	0	0	0
54	0	0	0	0	0	0	0
55	0	0	0	0	0	0	0
56	0	0	0	0	0	0	0
57	0	0	0	1	1	1	0
58	1	1	1	0	1	1	0
59	1	1	1	1	0	0	0
60	1	1	1	0	1	1	0
61	1	1	1	1	0	0	0
62	0	0	0	0	0	0	0
63	1	1	1	1	0	0	0
64	0	0	0	1	1	1	0
65	1	1	1	1	0	0	0
66	1	1	1	1	0	0	0
67	0	0	0	1	1	1	0
68	0	0	0	0	0	0	0
69	0	0	0	0	0	0	0
70	0	0	0	0	0	0	0
71	1	1	1	1	0	0	0
72	0	0	0	0	0	0	0
73	1	1	1	1	0	0	0
74	0	0	0	0	0	0	0
75	1	1	1	1	0	0	0
76	0	0	0	0	0	0	0
77	1	1	0	0	0	1	1
78	1	1	1	0	1	1	0
79	1	1	1	1	0	0	0
80	1	1	1	0	1	1	0
81	0	0	0	0	0	0	0
82	1	1	1	1	0	0	0
83	1	1	1	1	0	0	0
84	0	0	0	1	1	1	0
85	1	1	1	1	0	0	0
86	0	0	0	0	0	0	0
87	0	0	0	1	1	1	0
88	1	1	1	1	0	0	0
89	0	0	0	0	0	0	0
90	1	1	1	1	0	0	0
91	0	0	0	0	0	0	0
92	0	0	0	0	0	0	0
93	1	1	1	1	0	0	0
94	1	1	1	1	0	0	0
95	1	1	1	1	0	0	0
96	0	0	0	0	0	0	0
97	0	0	0	1	1	1	0
98	1	1	1	0	1	1	0
99	0	0	0	0	0	0	0
100	1	1	1	0	1	1	0
101	0	0	0	0	0	0	0
102	1	1	1	1	0	0	0
103	0	0	0	0	0	0	0
104	0	0	0	1	1	1	0
105	0	0	0	0	0	0	0
106	1	1	1	1	0	0	0
107	1	1	1	0	1	1	0
108	1	1	1	1	0	0	0
109	1	1	1	1	0	0	0
110	1	1	1	1	0	0	0
111	0	0	0	0	0	0	0
112	0	0	0	0	0	0	0
113	0	0	0	0	0	0	0
114	1	1	1	1	0	0	0
115	0	0	0	0	0	0	0
116	1	1	1	1	0	0	0
117	0	0	0	1	1	1	0
118	0	0	0	1	1	1	0
119	0	0	0	0	0	0	0
120	1	1	1	0	1	1	0
121	0	0	0	0	0	0	0
122	1	1	1	1	0	0	0
123	0	0	0	0	0	0	0
124	0	0	0	1	1	1	0
125	1	1	0	1	1	0	1
126	1	1	1	1	0	0	0
127	1	1	1	0	1	1	0
128	0	0	0	0	0	0	0
129	0	0	0	0	0	0	0
130	1	1	1	1	0	0	0
131	0	0	0	0	0	0	0
132	1	1	1	1	0	0	0
133	0	1	1	0	1	0	1
134	0	0	0	0	0	0	0
135	0	1	1	0	1	0	1
136	0	0	0	0	0	0	0
137	0	0	0	1	1	1	0
138	0	0	0	1	1	1	0
139	1	1	1	1	0	0	0
140	1	1	1	0	1	1	0
Sum (should be 70)	70	73	71	73	38		5
