# Supplementary material for: Conscious Brain-to-Brain Communication in Humans Using Non-Invasive Technologies
Source: PLoS One. 2014 Aug 19;9(8):e105225. doi: 10.1371/journal.pone.0105225 (PMC4138179; doi:10.1371/journal.pone.0105225)
Supplement: Data S1 — Contains data from experiments involving BCI and B2B transmissions as well as in d-prime paired tests. (ZIP) [file pone.0105225.s002.zip › S2- Supplementary Data/BCI sup material/Hyperinteraction-BCI info.ods]

## Sheet: 1st exp.
Message #	Original Message	Emitted Message		Result	94.29%
1	0	0	OK
2	1	1	OK	B2B experiment of 140 messages
3	0	0	OK	Subject : Alejandro Riera
4	1	1	OK	Operator : Alejandro Riera
5	0	0	OK	Date: 2014-03-29
6	0	0	OK	Overall time: started: 15h36			ended:	17h45	(Indian Time)
7	0	0	OK	Overall time: started: 12h06			ended:	14h15	(Strasbourg Time)
8	0	0	OK	Duration of breaks: about 2 minutes. Each break after 20 emitted bits.
9	1	1	OK	Effective emission time: 18 min 40 sec. for 140 messages.
10	0	0	OK	BCI bit rate : 7.5 bits per min
11	1	1	OK	overall BCI bit rate: 1.6 bits per min (taking into account resting periods)
12	1	1	OK
13	1	1	OK
14	1	1	OK
15	1	1	OK
16	1	0	NOT OK
17	1	1	OK
18	0	0	OK
19	1	1	OK
20	0	0	OK
21	1	1	OK
22	0	0	OK
23	0	1	NOT OK
24	0	0	OK
25	0	0	OK
26	0	0	OK
27	1	1	OK
28	0	0	OK
29	1	1	OK
30	0	0	OK
31	1	1	OK
32	1	1	OK
33	1	1	OK
34	1	1	OK
35	1	0	NOT OK
36	1	0	NOT OK
37	0	0	OK
38	1	1	OK
39	0	0	OK
40	1	1	OK
41	0	0	OK
42	0	0	OK
43	1	1	OK
44	1	1	OK
45	0	0	OK
46	0	0	OK
47	1	1	OK
48	1	1	OK
49	0	0	OK
50	1	0	NOT OK
51	1	1	OK
52	0	0	OK
53	0	0	OK
54	1	1	OK
55	0	0	OK
56	0	0	OK
57	0	0	OK
58	1	1	OK
59	0	0	OK
60	0	0	OK
61	1	1	OK
62	1	1	OK
63	1	1	OK
64	0	0	OK
65	1	1	OK
66	0	0	OK
67	0	0	OK
68	0	0	OK
69	1	1	OK
70	1	1	OK
71	0	0	OK
72	0	0	OK
73	0	0	OK
74	1	1	OK
75	1	1	OK
76	0	0	OK
77	1	1	OK
78	0	0	OK
79	0	0	OK
80	0	0	OK
81	0	0	OK
82	1	1	OK
83	0	1	NOT OK
84	1	1	OK
85	1	1	OK
86	0	0	OK
87	1	1	OK
88	0	0	OK
89	0	0	OK
90	0	0	OK
91	1	1	OK
92	0	0	OK
93	0	0	OK
94	1	1	OK
95	1	0	NOT OK
96	0	0	OK
97	0	0	OK
98	1	1	OK
99	1	1	OK
100	0	0	OK
101	0	0	OK
102	0	0	OK
103	0	0	OK
104	0	0	OK
105	1	1	OK
106	1	1	OK
107	0	0	OK
108	1	1	OK
109	1	1	OK
110	1	1	OK
111	1	1	OK
112	0	0	OK
113	0	0	OK
114	1	1	OK
115	1	1	OK
116	1	1	OK
117	1	1	OK
118	1	1	OK
119	1	0	NOT OK
120	1	1	OK
121	0	0	OK
122	0	0	OK
123	1	1	OK
124	0	0	OK
125	0	0	OK
126	0	0	OK
127	0	0	OK
128	1	1	OK
129	1	1	OK
130	1	1	OK
131	1	1	OK
132	0	0	OK
133	1	1	OK
134	1	1	OK
135	0	0	OK
136	1	1	OK
137	0	0	OK
138	0	0	OK
139	0	0	OK
140	1	1	OK

## Sheet: 2nd exp.
Message #	Original Message	Emitted Message		Result	97.86%
1	1	1	OK
2	1	1	OK	B2B experiment of 140 messages
3	0	0	OK	Subject : Alejandro Riera
4	0	0	OK	Operator : Alejandro Riera
5	1	1	OK	Date: 2014-04-07
6	0	0	OK	Overall time: started: 15h04			ended:	15h47	(Indian Time)
7	1	1	OK	Overall time: started: 11h34			ended:	12h17	(Strasbourg Time)
8	1	1	OK	Duration of breaks: about 2 minutes. Each break after 20 emitted bits.
9	1	1	OK	Effective emission time: 18 min 40 sec. for 140 messages.
10	1	1	OK	BCI bit rate : 7.5 bits per min
11	0	0	OK	overall BCI bit rate: 3.2 bits per min (taking into account resting periods)
12	1	1	OK
13	1	1	OK
14	0	0	OK
15	1	1	OK
16	0	0	OK
17	1	1	OK
18	0	0	OK
19	1	1	OK
20	0	0	OK
21	1	1	OK
22	0	0	OK
23	1	1	OK
24	0	0	OK
25	1	1	OK
26	1	1	OK
27	0	0	OK
28	0	0	OK
29	1	1	OK
30	0	0	OK
31	1	1	OK
32	0	0	OK
33	0	0	OK
34	0	0	OK
35	0	1	NOT OK
36	1	1	OK
37	0	0	OK
38	1	1	OK
39	1	1	OK
40	1	1	OK
41	0	0	OK
42	0	0	OK
43	1	1	OK
44	0	0	OK
45	0	0	OK
46	0	0	OK
47	1	1	OK
48	1	1	OK
49	1	1	OK
50	1	1	OK
51	0	0	OK
52	1	1	OK
53	1	1	OK
54	0	0	OK
55	0	0	OK
56	0	0	OK
57	0	0	OK
58	1	1	OK
59	1	1	OK
60	1	1	OK
61	1	1	OK
62	0	0	OK
63	1	1	OK
64	0	0	OK
65	1	1	OK
66	1	1	OK
67	0	0	OK
68	0	0	OK
69	0	0	OK
70	0	0	OK
71	1	1	OK
72	0	0	OK
73	1	1	OK
74	0	0	OK
75	1	1	OK
76	0	0	OK
77	1	1	OK
78	1	1	OK
79	1	1	OK
80	1	1	OK
81	0	0	OK
82	1	1	OK
83	1	1	OK
84	0	0	OK
85	1	1	OK
86	0	0	OK
87	0	0	OK
88	1	1	OK
89	0	0	OK
90	1	1	OK
91	0	0	OK
92	0	0	OK
93	1	1	OK
94	1	1	OK
95	1	1	OK
96	0	0	OK
97	0	0	OK
98	1	1	OK
99	0	0	OK
100	1	1	OK
101	0	0	OK
102	1	1	OK
103	0	0	OK
104	0	0	OK
105	0	0	OK
106	1	1	OK
107	1	1	OK
108	1	1	OK
109	1	1	OK
110	1	1	OK
111	0	0	OK
112	0	0	OK
113	0	0	OK
114	1	1	OK
115	0	0	OK
116	1	1	OK
117	0	0	OK
118	0	0	OK
119	0	0	OK
120	1	1	OK
121	0	0	OK
122	1	1	OK
123	0	0	OK
124	0	0	OK
125	1	1	OK
126	1	1	OK
127	1	1	OK
128	0	0	OK
129	0	0	OK
130	1	1	OK
131	0	0	OK
132	1	1	OK
133	0	1	NOT OK
134	0	0	OK
135	0	1	NOT OK
136	0	0	OK
137	0	0	OK
138	0	0	OK
139	1	1	OK
140	1	1	OK
