# Supplementary material for: Conscious Brain-to-Brain Communication in Humans Using Non-Invasive Technologies
Source: PLoS One. 2014 Aug 19;9(8):e105225. doi: 10.1371/journal.pone.0105225 (PMC4138179; doi:10.1371/journal.pone.0105225)
Supplement: Data S1 — Contains data from experiments involving BCI and B2B transmissions as well as in d-prime paired tests. (ZIP) [file pone.0105225.s002.zip › S2- Supplementary Data/dprime Paired tests/Subject 2 - pairs at 0 percent amplitude - 2014-03-25.xlsx]

## Sheet: Pairs @ 0%
	64 random items by pairs of 2 to control PNS pitfall									Same	Different
								Acknowledge rate		32	0
	# message	Input 1	Input 2	Expected answer	Subject answer	Résultat		Success Rate		16		pairs recognized out of 32
	1	1	1	S	S	OK
	2	1	0	D	S	NOK
	3	0	1	D	S	NOK		Date:	2014-03-25
	4	0	0	S	S	OK		Subject: Michel
	5	1	1	S	S	OK		Stimulator intensity: 0%
	6	0	0	S	S	OK
	7	1	0	D	S	NOK
	8	0	1	D	S	NOK
	9	0	0	S	S	OK
	10	1	1	S	S	OK
	11	1	0	D	S	NOK
	12	1	1	S	S	OK
	13	0	1	D	S	NOK
	14	1	0	D	S	NOK
	15	0	1	D	S	NOK
	16	1	1	S	S	OK
	17	0	0	S	S	OK
	18	1	1	S	S	OK
	19	1	0	D	S	NOK
	20	0	1	D	S	NOK
	21	1	1	S	S	OK
	22	1	1	S	S	OK
	23	0	1	D	S	NOK
	24	1	0	D	S	NOK
	25	0	0	S	S	OK
	26	0	1	D	S	NOK
	27	1	0	D	S	NOK
	28	0	1	D	S	NOK
	29	0	0	S	S	OK
	30	1	0	D	S	NOK
	31	0	0	S	S	OK
	32	0	0	S	S	OK
			# of Same	16
			# of Different	16
			There was an equal number of same and different pairs
