# Supplementary material for: Conscious Brain-to-Brain Communication in Humans Using Non-Invasive Technologies
Source: PLoS One. 2014 Aug 19;9(8):e105225. doi: 10.1371/journal.pone.0105225 (PMC4138179; doi:10.1371/journal.pone.0105225)
Supplement: Data S1 — Contains data from experiments involving BCI and B2B transmissions as well as in d-prime paired tests. (ZIP) [file pone.0105225.s002.zip › S2- Supplementary Data/dprime Paired tests/Subject 2 - pairs with foam at 57 percent amplitude - 2014-03-31.xlsx]

## Sheet: Pairs with foam @ 57%
	64 random items by pairs of 2 with foam on the coil to check wether hot spot and cold spot can be distinguished based on information from the PNS.									Same	Different
								Acknowledge rate		31	1
	# message	Input 1	Input 2	Expected answer	Subject answer	Résultat		Success Rate		15		pairs recognized out of 32
	1	1	1	S	S	OK
	2	1	0	D	S	NOK
	3	0	1	D	S	NOK		Date	2014-03-31
	4	0	0	S	S	OK		Stimulator amplitude : 57% (normally triggers a phosphene on the hot spot)
	5	1	1	S	S	OK		Stimulator setting : 1 train of 3 pulses at 0.5 pulses per second
	6	0	0	S	S	OK		Layer of foam: thickness 2 cm (no phosphene)
	7	1	0	D	S	NOK		Duration of experiment : 38 minutes
	8	0	1	D	S	NOK		Subject 2 - Michel
	9	0	0	S	S	OK		Test conditions: Earplugs, eyes closed covered with eyeband, dark and quite room
	10	1	1	S	S	OK
	11	1	0	D	S	NOK
	12	1	1	S	S	OK
	13	0	1	D	S	NOK
	14	1	0	D	S	NOK
	15	0	1	D	S	NOK
	16	1	1	S	S	OK
	17	0	0	S	D	NOK
	18	1	1	S	S	OK
	19	1	0	D	S	NOK
	20	0	1	D	S	NOK
	21	1	1	S	S	OK
	22	1	1	S	S	OK
	23	0	1	D	S	NOK
	24	1	0	D	S	NOK
	25	0	0	S	S	OK
	26	0	1	D	S	NOK
	27	1	0	D	S	NOK
	28	0	1	D	S	NOK
	29	0	0	S	S	OK
	30	1	0	D	S	NOK
	31	0	0	S	S	OK
	32	0	0	S	S	OK
			# of Same	16
			# of Different	16
