# Supplementary material for: Conscious Brain-to-Brain Communication in Humans Using Non-Invasive Technologies
Source: PLoS One. 2014 Aug 19;9(8):e105225. doi: 10.1371/journal.pone.0105225 (PMC4138179; doi:10.1371/journal.pone.0105225)
Supplement: Data S1 — Contains data from experiments involving BCI and B2B transmissions as well as in d-prime paired tests. (ZIP) [file pone.0105225.s002.zip › S2- Supplementary Data/dprime Paired tests/Subject 3 - pairs with foam and 70 percent amplitude - 2014-03-21.xlsx]

## Sheet: Pairs with foam @ 70%
	64 random items by pairs of 2 with foam on the coil to check wether hot spot and cold spot can be distinguished by the PNS.									Same	Different
								Acknowledge rate		29	2
	# message	Input 1	Input 2	Expected answer	Subject answer	Résultat		Success Rate		17		pairs recognized out of 32
	1	0	1	D	S	NOK
	2	0	0	S	D	NOK
	3	1	0	D	S	NOK		Date	2014-03-21
	4	1	0	D	S	NOK		Stimulator amplitude : 70%
	5	0	1	D	S	NOK		Stimulator setting : 1 train of 3 pulses at 0.5 pulses per second
	6	0	0	S	S	OK		Layer of foam: thickness 2 cm
	7	1	1	S	S	OK		Duration of experiment : 40 minutes
	8	1	1	S	S	OK		Subject 2 - Romuald
	9	1	0	D	S	NOK		Test conditions: Earplugs, white noise, eyes closed covered with eyeband, dark and quite room
	10	0	1	D	S	NOK
	11	1	0	D	S	NOK
	12	1	1	S	S	OK
	13	0	1	D	D	OK
	14	1	1	S	S	OK
	15	1	0	D	D	OK
	16	0	1	D	S	NOK
	17	1	0	D	S	NOK
	18	1	0	D	S	NOK
	19	1	1	S	S	OK
	20	0	0	S	S	OK
	21	0	0	S	S	OK
	22	0	1	D	S	NOK
	23	1	1	S	S	OK
	24	0	0	S	S	OK
	25	1	0	D	S	NOK
	26	1	1	S	S	OK
	27	0	0	S	S	OK
	28	0	0	S	S	OK
	29	0	1	D	S	NOK
	30	0	0	S	S	OK
	31	1	1	S	S	OK
	32	0	1	D	S	NOK
			# of Same	16
			# of Different	16
